# Supplementary material for: Origin of Pathogens of Grapevine Crown Gall Disease in Hokkaido in Japan as Characterized by Molecular Epidemiology of Allorhizobium vitis Strains
Source: Life (Basel). 2021 Nov 19;11(11):1265. doi: 10.3390/life11111265 (PMC8620909; doi:10.3390/life11111265)
Supplement: Supplementary file 1 [file life-11-01265-s001.zip]

Archive with 1 entries (1 files):
- life-1467466-supplementary-done.pdf
